# Supplementary material for: Unusual Legionnaires' outbreak in cool, dry Western Canada: an investigation using genomic epidemiology
Source: Epidemiol Infect. 2016 Oct 20;145(2):254–65. doi: 10.1017/S0950268816001965 (PMC5197926; doi:10.1017/S0950268816001965)
Supplement: Supplementary file 1 [file S0950268816001965sup001.zip]

Archive with 6 entries (6 files):
- Supplementary_Table_S1_(Knox).xls
- Supplementary_Table_S2_(Knox).docx
- Supplementary_Table_S3_(Knox).xls
- Supplementary_Fig._S1_(Knox).png
- Supplementary_Fig._S2_(Knox).tiff
- Supplementary_Figure_legends.docx
