# Supplementary material for: Unusual Legionnaires' outbreak in cool, dry Western Canada: an investigation using genomic epidemiology
Source: Epidemiol Infect. 2016 Oct 20;145(2):254–65. doi: 10.1017/S0950268816001965 (PMC5197926; doi:10.1017/S0950268816001965)
Supplement: Supplementary file 1 [file S0950268816001965sup001.zip › Supplementary_Table_S1_(Knox).xls]

## Sheet: Meteorological
Supplementary Table S1 : Wind Speed and Direction at Calgary Northwest Station
Date	Wind Speed	Wind Direction
	(m/s)	(degrees)
2012/11/01 01:00:00	1.86917	143.102
2012/11/01 02:00:00	1.90583	146.992
2012/11/01 03:00:00	1.69611	149.763
2012/11/01 04:00:00	2.00833	169.315
2012/11/01 05:00:00	1.60945	174.577
2012/11/01 06:00:00	1.57278	196.169
2012/11/01 07:00:00	0.193056	229.716
2012/11/01 08:00:00	0.387778	119.959
2012/11/01 09:00:00	0.766945	292.943
2012/11/01 10:00:00	1.10917	294.262
2012/11/01 11:00:00	1.18972	359.733
2012/11/01 12:00:00	1.63445	14.773
2012/11/01 13:00:00	1.7975	9.886
2012/11/01 14:00:00	1.875	7.671
2012/11/01 15:00:00	1.76195	356.453
2012/11/01 16:00:00	1.37	13.826
2012/11/01 17:00:00	1.30083	31.794
2012/11/01 18:00:00	1.40333	15.746
2012/11/01 19:00:00	1.16361	348.329
2012/11/01 20:00:00	0.633889	322.386
2012/11/01 21:00:00	0.967779	317.543
2012/11/01 22:00:00	0.957501	325.22
2012/11/01 23:00:00	0.929167	332.014
2012/11/02 00:00:00	0.604167	306.408
2012/11/02 01:00:00	0.902779	309.882
2012/11/02 02:00:00	1.27389	300.155
2012/11/02 03:00:00	0.799167	304.812
2012/11/02 04:00:00	0.956667	317.67
2012/11/02 05:00:00	0.383334	291.928
2012/11/02 06:00:00	0.245556	338.949
2012/11/02 07:00:00	0.413056	265.848
2012/11/02 08:00:00	0.219445	123.166
2012/11/02 09:00:00	0.615834	101.56
2012/11/02 10:00:00	0.450278	57.222
2012/11/02 11:00:00	0.453056	88.726
2012/11/02 12:00:00	0.796667	104.927
2012/11/02 13:00:00	1.28056	140.902
2012/11/02 14:00:00	1.38417	143.391
2012/11/02 15:00:00	1.35056	135.232
2012/11/02 16:00:00	1.46583	140.278
2012/11/02 17:00:00	1.74306	141.441
2012/11/02 18:00:00	1.68667	148.417
2012/11/02 19:00:00	1.99972	170.641
2012/11/02 20:00:00	1.55556	158.99
2012/11/02 21:00:00	2.02333	145.758
2012/11/02 22:00:00	2.55084	155.674
2012/11/02 23:00:00	2.48611	156.879
2012/11/03 00:00:00	2.40306	158.579
2012/11/03 01:00:00	2.46834	166.903
2012/11/03 02:00:00	2.60667	160.196
2012/11/03 03:00:00	2.05833	171.288
2012/11/03 04:00:00	2.15417	157.177
2012/11/03 05:00:00	2.2275	163.81
2012/11/03 06:00:00	2.09667	164.951
2012/11/03 07:00:00	1.78861	175.336
2012/11/03 08:00:00	1.75306	174.977
2012/11/03 09:00:00	1.63417	160.991
2012/11/03 10:00:00	1.375	185.662
2012/11/03 11:00:00	0.953334	209.133
2012/11/03 12:00:00	1.56778	293.759
2012/11/03 13:00:00	1.35861	299.755
2012/11/03 14:00:00	1.06778	275.468
2012/11/03 15:00:00	0.944445	299.665
2012/11/03 16:00:00	0.812223	292.279
2012/11/03 17:00:00	1.55556	307.821
2012/11/03 18:00:00	1.325	309.574
2012/11/03 19:00:00	0.954445	286.264
2012/11/03 20:00:00	0.441667	300.3
2012/11/03 21:00:00	1.22917	329.934
2012/11/03 22:00:00	2.84861	312.03
2012/11/03 23:00:00	2.13334	309.607
2012/11/04 00:00:00	2.02028	338.334
2012/11/04 01:00:00	1.28445	299.861
2012/11/04 02:00:00	1.46972	304.916
2012/11/04 03:00:00	1.43389	295.498
2012/11/04 04:00:00	1.74833	300.458
2012/11/04 05:00:00	1.61445	308.258
2012/11/04 06:00:00	1.70083	303.105
2012/11/04 07:00:00	1.65917	302.638
2012/11/04 08:00:00	1.22111	322.329
2012/11/04 09:00:00	1.46222	298.159
2012/11/04 10:00:00	0.965001	293.487
2012/11/04 11:00:00	0.78139	178.889
2012/11/04 12:00:00	2.68389	164.085
2012/11/04 13:00:00	2.51139	150.606
2012/11/04 14:00:00	2.38472	162.524
2012/11/04 15:00:00	1.82722	155.624
2012/11/04 16:00:00	1.31445	145.661
2012/11/04 17:00:00	1.01945	137.112
2012/11/04 18:00:00	0.724723	113.392
2012/11/04 19:00:00	0.721667	139.858
2012/11/04 20:00:00	0.84639	108.542
2012/11/04 21:00:00	1.32806	128.184
2012/11/04 22:00:00	1.1075	151.945
2012/11/04 23:00:00	0.295834	42.311
2012/11/05 00:00:00	0.301945	117.84
2012/11/05 01:00:00	0.663612	43.658
2012/11/05 02:00:00	0.368056	331.291
2012/11/05 03:00:00	0.823612	247.185
2012/11/05 04:00:00	0.882778	297.545
2012/11/05 05:00:00	2.00472	295.524
2012/11/05 06:00:00	2.89389	291.583
2012/11/05 07:00:00	3.58	275.178
2012/11/05 08:00:00	5.34556	243.12
2012/11/05 09:00:00	1.20917	298.866
2012/11/05 10:00:00	1.46972	47.397
2012/11/05 11:00:00	1.33111	121.842
2012/11/05 12:00:00	2.46361	161.627
2012/11/05 13:00:00	2.58361	164.012
2012/11/05 14:00:00	2.00611	144.567
2012/11/05 15:00:00	2.67167	144.174
2012/11/05 16:00:00	0.99889	219.346
2012/11/05 17:00:00	1.79972	315.5
2012/11/05 18:00:00	2.30722	270.408
2012/11/05 19:00:00	1.4125	290.596
2012/11/05 20:00:00	1.76306	293.373
2012/11/05 21:00:00	1.90556	314.899
2012/11/05 22:00:00	1.02917	280.892
2012/11/05 23:00:00	0.720001	320.474
2012/11/06 00:00:00	1.33361	290.886
2012/11/06 01:00:00	0.979723	309.77
2012/11/06 02:00:00	0.225	207.698
2012/11/06 03:00:00	0.440278	165.236
2012/11/06 04:00:00	0.436111	180.681
2012/11/06 05:00:00	0.693612	150.047
2012/11/06 06:00:00	1.39611	157.204
2012/11/06 07:00:00	1.19445	144.795
2012/11/06 08:00:00	1.22222	125.32
2012/11/06 09:00:00	1.16833	123.959
2012/11/06 10:00:00	1.72445	141.268
2012/11/06 11:00:00	2.39695	148.327
2012/11/06 12:00:00	3.21889	155.574
2012/11/06 13:00:00	3.47695	157.33
2012/11/06 14:00:00	3.41556	150.824
2012/11/06 15:00:00	2.95445	140.208
2012/11/06 16:00:00	2.42389	144.277
2012/11/06 17:00:00	1.86167	123.639
2012/11/06 18:00:00	2.12611	138.025
2012/11/06 19:00:00	1.88695	138.177
2012/11/06 20:00:00	0.941945	167.98
2012/11/06 21:00:00	1.41389	145.7
2012/11/06 22:00:00	0.838612	137.924
2012/11/06 23:00:00	0.372223	214.912
2012/11/07 00:00:00	0.0352778	156.993
2012/11/07 01:00:00	0.624723	310.738
2012/11/07 02:00:00	2.1975	303.377
2012/11/07 03:00:00	2.08389	298.539
2012/11/07 04:00:00	2.01667	318.08
2012/11/07 05:00:00	2.46167	312.861
2012/11/07 06:00:00	0.621112	21.461
2012/11/07 07:00:00	1.41861	132.452
2012/11/07 08:00:00	0.498889	54.832
2012/11/07 09:00:00	2.68222	358.348
2012/11/07 10:00:00	4.49667	339.437
2012/11/07 11:00:00	5.03278	341.609
2012/11/07 12:00:00	5.21806	330.239
2012/11/07 13:00:00	4.395	335.731
2012/11/07 14:00:00	5.54806	333.837
2012/11/07 15:00:00	5.19028	342.51
2012/11/07 16:00:00	5.90139	341.935
2012/11/07 17:00:00	4.49361	325.257
2012/11/07 18:00:00	3.89778	329.308
2012/11/07 19:00:00	3.66	339.725
2012/11/07 20:00:00	2.41972	343.095
2012/11/07 21:00:00	2.77584	12.697
2012/11/07 22:00:00	2.59139	12.759
2012/11/07 23:00:00	2.135	6.859
2012/11/08 00:00:00	1.97611	12.29
2012/11/08 01:00:00	2.05056	11.317
2012/11/08 02:00:00	2.05611	24.46
2012/11/08 03:00:00	1.685	24.765
2012/11/08 04:00:00	1.47917	31.529
2012/11/08 05:00:00	1.1825	36.505
2012/11/08 06:00:00	1.16333	50.461
2012/11/08 07:00:00	1.30889	48.877
2012/11/08 08:00:00	1.77889	39.83
2012/11/08 09:00:00	1.54889	61.089
2012/11/08 10:00:00	1.70472	55.948
2012/11/08 11:00:00	1.62139	41.339
2012/11/08 12:00:00	1.77778	46.857
2012/11/08 13:00:00	1.92361	48.98
2012/11/08 14:00:00	2.03972	45.419
2012/11/08 15:00:00	2.23528	35.218
2012/11/08 16:00:00	1.70472	30.262
2012/11/08 17:00:00	2.04111	44.032
2012/11/08 18:00:00	1.92889	38.979
2012/11/08 19:00:00	1.64222	48.3
2012/11/08 20:00:00	1.7925	38.402
2012/11/08 21:00:00	1.93528	33.039
2012/11/08 22:00:00	1.94417	23.693
2012/11/08 23:00:00	2.08	5.712
2012/11/09 00:00:00	2.01417	355.681
2012/11/09 01:00:00	1.79917	345.288
2012/11/09 02:00:00	2.335	351.833
2012/11/09 03:00:00	1.97917	356.869
2012/11/09 04:00:00	1.98556	356.488
2012/11/09 05:00:00	1.80472	344.801
2012/11/09 06:00:00	1.88	348.902
2012/11/09 07:00:00	1.75083	0.553
2012/11/09 08:00:00	1.67472	356.189
2012/11/09 09:00:00	1.87417	3.796
2012/11/09 10:00:00	1.79861	351.789
2012/11/09 11:00:00	2.02445	352.145
2012/11/09 12:00:00	2.10889	0.226
2012/11/09 13:00:00	2.23	6.554
2012/11/09 14:00:00	2.40889	12.583
2012/11/09 15:00:00	2.55278	6.527
2012/11/09 16:00:00	2.01167	6.178
2012/11/09 17:00:00	2.01695	358.358
2012/11/09 18:00:00	1.39028	341.896
2012/11/09 19:00:00	1.83111	349.669
2012/11/09 20:00:00	1.77889	344.732
2012/11/09 21:00:00	1.49139	342.529
2012/11/09 22:00:00	1.7675	349.705
2012/11/09 23:00:00	1.45695	1.188
2012/11/10 00:00:00	1.46222	342.592
2012/11/10 01:00:00	1.54	343.731
2012/11/10 02:00:00	1.785	342.379
2012/11/10 03:00:00	1.90806	333.418
2012/11/10 04:00:00	2.24695	340.492
2012/11/10 05:00:00	2.56389	339.648
2012/11/10 06:00:00	2.30389	340.11
2012/11/10 07:00:00	2.11778	330.038
2012/11/10 08:00:00	2.09111	329.577
2012/11/10 09:00:00	1.81278	318.348
2012/11/10 10:00:00	2.16917	345.438
2012/11/10 11:00:00	1.94639	2.779
2012/11/10 12:00:00	1.91306	24.578
2012/11/10 13:00:00	1.60611	31.845
2012/11/10 14:00:00	1.53167	41.495
2012/11/10 15:00:00	1.07861	50.363
2012/11/10 16:00:00	0.226667	86.48
2012/11/10 17:00:00	0.709723	134.836
2012/11/10 18:00:00	1.26028	144.578
2012/11/10 19:00:00	0.701389	177.738
2012/11/10 20:00:00	0.918056	254.11
2012/11/10 21:00:00	1.37861	298.394
2012/11/10 22:00:00	1.53472	286.432
2012/11/10 23:00:00	1.38528	304.895
2012/11/11 00:00:00	1.41389	299.877
2012/11/11 01:00:00	1.48167	298.794
2012/11/11 02:00:00	2.12917	302.954
2012/11/11 03:00:00	1.79028	302.164
2012/11/11 04:00:00	1.68028	301.475
2012/11/11 05:00:00	1.76195	305.851
2012/11/11 06:00:00	1.59556	304.807
2012/11/11 07:00:00	1.89806	307.919
2012/11/11 08:00:00	1.97472	308.791
2012/11/11 09:00:00	2.38889	302.697
2012/11/11 10:00:00	2.75195	294.997
2012/11/11 11:00:00	2.33806	297.621
2012/11/11 12:00:00	2.68084	290.847
2012/11/11 13:00:00	2.23861	280.884
2012/11/11 14:00:00	1.96583	273.424
2012/11/11 15:00:00	2.00472	275.473
2012/11/11 16:00:00	2.03639	283.507
2012/11/11 17:00:00	1.71583	276.182
2012/11/11 18:00:00	2.07389	285.839
2012/11/11 19:00:00	1.99083	303.527
2012/11/11 20:00:00	1.90278	297.618
2012/11/11 21:00:00	2.31889	147.602
2012/11/11 22:00:00	1.84806	289.588
2012/11/11 23:00:00	3.48223	294.671
2012/11/12 00:00:00	2.23834	299.421
2012/11/12 01:00:00	2.04083	306.04
2012/11/12 02:00:00	2.24834	306.445
2012/11/12 03:00:00	2.27778	304.985
2012/11/12 04:00:00	2.17667	311.011
2012/11/12 05:00:00	2.49889	306.31
2012/11/12 06:00:00	2.51972	301.443
2012/11/12 07:00:00	2.36528	293.132
2012/11/12 08:00:00	2.17667	297.269
2012/11/12 09:00:00	3.29222	305.94
2012/11/12 10:00:00	3.64667	299.855
2012/11/12 11:00:00	3.66056	296.6
2012/11/12 12:00:00	3.91889	294.594
2012/11/12 13:00:00	3.90556	292.918
2012/11/12 14:00:00	3.19722	298.556
2012/11/12 15:00:00	3.7325	298.685
2012/11/12 16:00:00	2.89945	303.879
2012/11/12 17:00:00	3.13889	301.834
2012/11/12 18:00:00	2.91861	310.496
2012/11/12 19:00:00	2.8325	303.658
2012/11/12 20:00:00	2.38	308.192
2012/11/12 21:00:00	2.26195	307.601
2012/11/12 22:00:00	2.68695	306.212
2012/11/12 23:00:00	2.765	304.415
2012/11/13 00:00:00	3.00834	298.252
2012/11/13 01:00:00	2.81028	297.638
2012/11/13 02:00:00	2.64611	298.243
2012/11/13 03:00:00	2.31084	300.784
2012/11/13 04:00:00	1.98639	317.871
2012/11/13 05:00:00	1.99945	306.38
2012/11/13 06:00:00	2.36945	304.311
2012/11/13 07:00:00	2.33278	302.329
2012/11/13 08:00:00	1.94167	303.895
2012/11/13 09:00:00	1.67556	316.764
2012/11/13 10:00:00	1.76667	316.37
2012/11/13 11:00:00	1.93195	304.371
2012/11/13 12:00:00	2.21917	296.085
2012/11/13 13:00:00	2.34556	290.02
2012/11/13 14:00:00	1.89806	308.601
2012/11/13 15:00:00	1.88417	295.079
2012/11/13 16:00:00	1.78306	294.54
2012/11/13 17:00:00	1.23583	298.046
2012/11/13 18:00:00	0.955001	311.315
2012/11/13 19:00:00	2.27361	306.607
2012/11/13 20:00:00	2.65028	300.496
2012/11/13 21:00:00	2.63611	307.137
2012/11/13 22:00:00	2.53472	305.228
2012/11/13 23:00:00	2.14611	294.77
2012/11/14 00:00:00	1.59389	298.723
2012/11/14 01:00:00	0.901112	234.147
2012/11/14 02:00:00	0.599445	273.969
2012/11/14 03:00:00	0.501667	343.73
2012/11/14 04:00:00	1.9625	201.855
2012/11/14 05:00:00	0.191945	180.707
2012/11/14 06:00:00	0.226389	140.344
2012/11/14 07:00:00	1.67195	339.138
2012/11/14 08:00:00	2.95361	304.982
2012/11/14 09:00:00	2.47056	306.281
2012/11/14 10:00:00	2.92806	307.15
2012/11/14 11:00:00	2.99139	300.631
2012/11/14 12:00:00	3.05167	294.722
2012/11/14 13:00:00	1.94306	295.083
2012/11/14 14:00:00	2.29445	64.293
2012/11/14 15:00:00	1.38806	109.02
2012/11/14 16:00:00	2.04333	154.569
2012/11/14 17:00:00	2.36584	180.448
2012/11/14 18:00:00	1.95945	181.028
2012/11/14 19:00:00	0.937501	168.343
2012/11/14 20:00:00	0.474723	305.822
2012/11/14 21:00:00	1.05528	311.221
2012/11/14 22:00:00	1.72806	309.532
2012/11/14 23:00:00	1.92306	306.583
2012/11/15 00:00:00	1.65639	306.709
2012/11/15 01:00:00	1.76028	318.632
2012/11/15 02:00:00	1.59028	305.15
2012/11/15 03:00:00	1.53445	309.186
2012/11/15 04:00:00	1.91278	316.912
2012/11/15 05:00:00	1.715	308.642
2012/11/15 06:00:00	1.04333	299.381
2012/11/15 07:00:00	1.53333	322.493
2012/11/15 08:00:00	1.73	300.965
2012/11/15 09:00:00	1.81083	294.355
2012/11/15 10:00:00	1.94556	293.42
2012/11/15 11:00:00	2.37222	306.212
2012/11/15 12:00:00	1.56278	284.611
2012/11/15 13:00:00	1.53056	288.027
2012/11/15 14:00:00	1.545	286.28
2012/11/15 15:00:00	1.05472	264.473
2012/11/15 16:00:00	0.735834	276.566
2012/11/15 17:00:00	0.291945	175.95
2012/11/15 18:00:00	0.619723	276.324
2012/11/15 19:00:00	2.03861	300.034
2012/11/15 20:00:00	2.21556	295.563
2012/11/15 21:00:00	2.1125	298.514
2012/11/15 22:00:00	2.78417	299.217
2012/11/15 23:00:00	3.2575	297.772
2012/11/16 00:00:00	3.43389	299.23
