# Supplementary material for: Unusual Legionnaires' outbreak in cool, dry Western Canada: an investigation using genomic epidemiology
Source: Epidemiol Infect. 2016 Oct 20;145(2):254–65. doi: 10.1017/S0950268816001965 (PMC5197926; doi:10.1017/S0950268816001965)
Supplement: Supplementary file 1 [file S0950268816001965sup001.zip › Supplementary_Table_S3_(Knox).xls]

## Sheet: Sheet1
Supplementary Table S3. SNV distance matrix for L. pneumophila ST222 isolates using the Toronto-2005 reference genome.
Isolate	Calgary-120825	Calgary-120815	Calgary-120824	Calgary-120826	Calgary-120842	Mississauga-2006	Ottawa-2005	Toronto-2005	Toronto-2000	London-2007
Calgary-120825	0	1	1	1	1	12	305	304	319	1586
Calgary-120815	1	0	0	0	0	11	304	303	318	1585
Calgary-120824	1	0	0	0	0	11	304	303	318	1585
Calgary-120826	1	0	0	0	0	11	304	303	318	1585
Calgary-120842	1	0	0	0	0	11	304	303	318	1585
Mississauga-2006	12	11	11	11	11	0	293	292	311	1588
Ottawa-2005	305	304	304	304	304	293	0	1	217	1494
Toronto-2005	304	303	303	303	303	292	1	0	216	1493
Toronto-2000	319	318	318	318	318	311	217	216	0	1281
London-2007	1586	1585	1585	1585	1585	1588	1494	1493	1281	0
